# Supplementary material for: Genomic landscape of oral squamous cell carcinoma from the southwest coast of Karnataka: insights from FFPE-based next-generation sequencing
Source: Front Genet. 2026 Feb 25;17:1739925. doi: 10.3389/fgene.2026.1739925 (PMC12975139; doi:10.3389/fgene.2026.1739925)
Supplement: Supplementary file 1 [file Table2.xlsx]

## Sheet: Sheet1
HPE No	Original TNM	Medical History	Age	Sex	Site	Simplified Stage	ABCB1	PADI2	CTBP2	IGSF3	COMT	CNN2	IL6	IL6-AS1	CHI3L1	MAPKAPK3	CDC27	CD44	CAPN10	NAT2	NOS3	OPRM1	SLC2A9	TBXT	TLR1	VKORC1	XRCC1
10026E/23	PT2N0	Radio Therapy done before surgery	44	Male	Right lateral border of tongue	Stage II	-	-	-	-	-	-	-	-	-	-	-	-	-	-	-	-	-	-	-	-	-
10175R2/23	PT2N0Mx	Chemo done before surgery	58	Female	Tongue left lateral border	Stage II	-	-	-	-	-	-	-	-	-	-	-	-	-	-	-	-	-	-	-	-	-
4384A/23	PT2N0	No Relevant History	44	Male	Right Buccal mucosa	Stage II	1	1	1	1	1	1	1	1	1	1	1	1	1	1	1	1	1	1	1	1	1
4741H/23	PT1N0	No Relevant History	80	Male	Left Upper Lip	Stage I	1	1	1	1	1	1	1	1	1	1	1	1	1	1	1	1	1	1	1	1	1
4968E/23	PT2N0	Radio Therapy done before surgery	49	Male	Left Lateral border of tongue	Stage II	1	1	1	1	1	1	1	1	1	1	1	1	1	1	1	1	1	1	1	1	1
4975/23	PT2N2b	No Relevant History	56	Female	Right Retromolar Trigone	Stage IV	1	1	1	1	1	1	1	1	1	1	1	1	1	1	1	1	1	1	1	1	1
5058F/23	PT4aN1	Hyperthyroidism under medication, surgery post chemo	47	Female	Left lower alveolus	Stage IV	1	1	1	1	1	1	1	1	1	1	1	1	1	1	1	1	1	1	1	1	0
5103G/23	PT4aNx	Radio Therapy, Cancer recurrence, chemo done	53	Male	Right upper alveolus	Stage IV	1	1	1	1	1	1	1	1	1	1	1	1	1	1	1	1	1	1	1	1	0
5212E/23	PT2N2b	No Relevant History	41	Male	Right Buccal mucosa	Stage IV	1	1	1	1	1	1	1	1	1	1	1	1	1	1	1	1	1	1	1	1	1
5286G/23	PT4ANb2	Hypertension under medication	46	Female	Right Buccal mucosa	Stage IV	1	1	1	1	1	1	1	1	1	1	1	1	1	1	1	1	1	1	1	1	1
5288G/23	PT4AN3b	Radio Therapy done before surgery	75	Male	Left lower alveolus	Stage IV	1	1	1	1	1	1	1	1	1	1	1	1	1	1	1	1	1	1	1	1	1
5521F/23	PT2N2b	Chemo done before surgery	41	Male	Right Buccal mucosa	Stage IV	1	1	1	1	1	1	1	1	1	1	1	1	1	1	1	1	1	1	1	1	1
6331D/23	PT1N0	Diabetes, hypertension	55	Female	Left Buccal mucosa	Stage I	1	1	1	1	1	1	1	1	1	1	1	1	1	1	1	1	1	1	1	1	0
6627B/23	PT2N1	Cisplatin poor tolerance	59	Female	Right Buccal mucosa extending to upper alveolus	Stage III	-	-	-	-	-	-	-	-	-	-	-	-	-	-	-	-	-	-	-	-	-
6702E/23	PT2N0	No Relevant History	76	Female	Right Lower alveolus + marginal mandibulectomy	Stage II	1	1	1	1	1	1	1	1	1	1	1	1	1	1	1	1	1	1	2	1	0
6750C/23	PT3N1	Diaphragmatic palsy, Adjuvant Radio Therapy	72	Male	Right lateral border of tongue	Stage III	1	1	1	1	1	1	1	1	1	1	1	1	1	1	1	1	1	1	2	1	1
7736J/23	PT4aN2b	No Relevant History	80	Female	Left Buccal mucosa	Stage IV	1	1	1	1	1	1	1	1	1	1	1	1	1	1	1	1	1	1	1	1	1
8412E/23	PT2N0	Diabetic under Ayurvedic medication	58	Male	Right Buccal mucosa	Stage II	1	1	1	1	1	1	1	1	1	1	1	1	1	1	1	1	1	1	1	1	1
9392E/23	PT2N2bMx	Radio Therapy done post surgery	52	Male	Lateral border of tongue	Stage IV	-	-	-	-	-	-	-	-	-	-	-	-	-	-	-	-	-	-	-	-	-
9465C/23	PT1N1	No Relevant History	55	Female	Right lower lip	Stage III	1	1	1	1	1	1	1	1	1	1	1	1	1	1	1	1	1	1	1	1	1
9472C/23	PT2N1	No Relevant History	69	Male	Left Buccal mucosa	Stage III	1	1	1	1	1	1	1	1	1	1	1	1	1	1	1	1	1	1	1	1	1
9640E/23	PT2N0	Hypertension under medication	82	Male	Lower lip	Stage II	1	1	1	1	1	1	1	1	1	1	1	1	1	1	1	1	1	1	1	1	1
9653E/23	PT3N0	No Relevant History	75	Male	Left angle of mouth + Right buccal mucosa	Stage III	-	-	-	-	-	-	-	-	-	-	-	-	-	-	-	-	-	-	-	-	-
9675D/23	PT2N0	No Relevant History	50	Male	Left Lateral border of tongue	Stage II	1	1	1	1	1	1	1	1	1	1	1	1	1	1	1	1	1	1	2	1	1
Mutation Codes:
0 = no mutation
1 = germline only
2 = somatic only
