# Supplementary material for: Genomic landscape of oral squamous cell carcinoma from the southwest coast of Karnataka: insights from FFPE-based next-generation sequencing
Source: Front Genet. 2026 Feb 25;17:1739925. doi: 10.3389/fgene.2026.1739925 (PMC12975139; doi:10.3389/fgene.2026.1739925)
Supplement: Supplementary file 2 [file Table3.xlsx]

## Sheet: Sheet1
						Vit D		E2		Androgen/testosterone
Gene	Number of Patients having at least one mutation in this gene (N=19)	Frequency (%)	Vit D	E2	Androgen/testosterone	Mechanism/ cancer type/upregulation/down regulation/	Normal Functions/Implications in cancer	Mechanism/cancer type/upregulation/down regulation	Normal Functions/Implications in cancer	Mechanism/cancer type/upregulation/down regulation	Normal Functions/Implications in cancer	Any Cross talk?	Other diseases?	References
ABCB1	19	100	Yes	yes	yes	downregulate	decrease multi drug resistance	upregulate	proliferation	upregulates	resistance of anticancer drug transport	no	?	10.1124/dmd.109.027219
CAPN10	19	100	no	no	no
CD44	19	100	Yes	yes	yes	gastric cancer/down regulate	upregulate tumourigenesis	breast cance r /up regulate	invation ,metastasis/down regu lation	bladder cancer/ down regulation	metastasis of tumour/pro gnostication a nd therapeu tic selection	no	no
CDC27	19	100	no	no	yes					upregulate	proliferation /	no	no
CHI3L1	19	100	Yes	yes	yes	osteosarcoma/ upregulate	down regulation	down regulate	tumour size increases	prostate cancer/ downregulate	anti androgen agents down regulate/ andro gens upregulate	no	no
CNN2	19	100	no	yes	yes			kidney fibrosis/esr2 interaction upregulate	increses inflammation	prostate cancer/ downregulate	cell morphology	no	yes
COMT	19	100	Yes	yes		uterine leoimyoma downregulatio n	dopamine metabolism	upregulate	etradiol metabo lism	upregulate	reduces the risk of prostate cancer	no	no	10.1016/j.fertnstert.2010.07.1041
CTBP2	19	100	no	yes	yes			upregulate	er alpha expression	prostate cancer/ upregulate	AR interaction with corepresso rs reduces cancer progression	no	no	10.1158/0008-5472.CAN-14-1030
IGSF3	19	100	no	no	no
IL6	19	100	Yes	yes	yes	downregulate	proinflammatory cytokines	down regulate	osteoclastogenesis	down regulate	inflammation /anti AR coactivat ion therapy	no	yes	DOI: 10.22336/rjo.2022.42
IL6-AS1	19	100	no	no	no
MAPKAPK3	19	100	no	yes	no			upregulate	e2 receptor expres sion /anti estrogen therapy			no	no
MGST3	19	100	no	no	no
NAT2	19	100	Yes	yes	yes	colorectal cancer/ upregulates	supresses prolife ration ,migration /therapuetic target	upregulate	breast cancer progression	upregulates	co expresses	no	no	DOI: 10.3389/fphar.2021.727704
NOS3	19	100	Yes	yes	yes	upregulates	antioxident incr eases	upregulate	angiogenesis /antiapoptosis	upregulates	anticancer agent	no	no
OPRM1	19	100	no	yes	yes			upregulate	breast cancer supression	represses	reduces prostate cancer	no	no
PADI2	19	100	Yes	yes	yes	upregulates	auto deaminati on	upregulated	deamination / progression of breast cancer	upregulates/degra des proteosome AR	Progression in pro state cancer /novel therapeu tic target	no	no	DOI: 10.1158/0008-5472.CAN-17-0150
SLC2A9	19	100	no	yes	yes			down regulates	glute transporter/ breast cancer progr ession	downregulated	expression in crpc	no	no	PMC10749379
TBXT	19	100	no	no	no
TLR1	19	100	Yes	yes	no	downregulates	inflammatory responses	upregulates	inflammation/ breast cancer development			no	no
VKORC1	19	100	Yes	yes	no	upregulates	calciphylaxis	upregulates	breast cancer progression			no	no
